# Supplementary material for: Geographical variation in metabolite profiles and bioactivity of Thesium chinense Turcz. revealed by UPLC-Q-TOF-MS-based metabolomics
Source: Front Plant Sci. 2025 Jan 10;15:1471729. doi: 10.3389/fpls.2024.1471729 (PMC11760594; doi:10.3389/fpls.2024.1471729)
Supplement: Supplementary File 1 — The result of CCK-8 cell viability assay. [file SupplementaryFile2.xls]

## Sheet: Sheet1
Supplementary file 2. Sequences of the Primers in this Study
Gene	Sequences(F)	Sequences(R)
GAPDH	CATCACTGCCACCCAGAAGACTG	ATGCCAGTGAGCTTCCCGTTCAG
IL-6	AGACAGCCACTCACCTCTTCAG	TTCTGCCAGTGCCTCTTTGCTG
IL-1b	CCACAGACCTTCCAGGAGAATG	GTGCAGTTCAGTGATCGTACAGG
TNFα	CTCTTCTGCCTGCTGCACTTTG	ATGGGCTACAGGCTTGTCACTC
