# Supplementary material for: Geographical variation in metabolite profiles and bioactivity of Thesium chinense Turcz. revealed by UPLC-Q-TOF-MS-based metabolomics
Source: Front Plant Sci. 2025 Jan 10;15:1471729. doi: 10.3389/fpls.2024.1471729 (PMC11760594; doi:10.3389/fpls.2024.1471729)
Supplement: Supplementary file 4 [file SupplementaryFile5.xls]

## Sheet: Sheet1
Supplementary File 5. 100 targets for each component.
kaempferol	astragalin	afzelin	rutin
NOX4	AKR1B1	NQO2	NMUR2
AKR1B1	CA2	AKR1B1	ADRA2A
XDH	CA7	CA2	ADRA2C
TYR	CA12	CA7	ACHE
FLT3	CA4	CA12	AKR1B1
CA2	ACHE	CA4	CA7
ALOX5	NOX4	ACHE	CA12
CA7	ADRA2C	RPS6KA3	CA4
HSD17B2	NQO2	NOX4	NOX4
ABCC1	RPS6KA3	ADRA2C	CA2
HSD17B1	NMUR2	NMUR2	NQO2
AHR	ADRA2A	ADRA2A	RPS6KA3
CA12	CD38	CD38	XDH
ESRRA	PDE5A	PTGS2	CD38
ABCB1	PTGS2	PDE5A	PTGS2
CYP1B1	ADORA1	ADORA1	PDE5A
ABCG2	TNF	XDH	TNF
ADORA1	IL2	TNF	IL2
CA4	XDH	IL2	ADORA1
ACHE	ALOX5	SLC29A1	ALOX5
MAOA	SLC29A1	ALOX5	TERT
GLO1	ADORA3	ADORA3	VCP
SYK	TERT	KCNA3	TNNC1
GSK3B	KCNA3	F10	SQLE
MMP9	MCL1	RAF1	ADORA3
MMP2	PLG	HSP90AB1	SLC29A1
ALOX15	ABCG2	ITGAV	PLG
ALOX12	ALDH2	ITGA2B	ABCG2
PTPRS	CA1	ITGB1	TP53
ADORA2A	CA9	KISS1R	CYP1B1
CDK5R1	CA13	PLG	KCNA3
CCNB3	SRC	ABCG2	TDP1
ARG1	ITGAV	ALDH2	PRKCD
GPR35	KISS1R	CHEK2	PRKCA
ESR2	F10	CHEK1	PRKCB
DAPK1	APP	COMT	PRKCE
MPG	HSP90AB1	CDK1	PRKCH
SLC22A12	ITGA2B	CA13	SERPINE1
TTR	ITGB1	PIK3CA	SRC
AKR1B10	SIGMAR1	PRKCG	PRKCG
TNKS2	DRD2	PRKCD	PRKACA
TNKS	CHEK2	PRKCA	PRKCZ
CDK6	CHEK1	PRKCB	ESR1
CDK2	EGFR	PRKCE	APP
CYP19A1	COMT	PRKCH	F10
CSNK2A1	CDK1	HSP90AA1	MCL1
EGFR	PRKCG	ADRB2	CHEK2
AVPR2	PRKCD	ADRB1	CHEK1
IGF1R	PRKCA	DUSP3	ALDH2
F2	PRKCB	PRKCZ	KISS1R
PIM1	PRKCE	PRKACA	HSP90AB1
AURKB	PRKCH	TNNC1	ADRB1
DRD4	RAF1	CDC7	CA1
MPO	PRKCZ	EGLN1	CA9
PIK3R1	DNM2	CCND1	CA13
PYGL	PRKACA	CCNE2	EGFR
CA1	HSP90AA1	WEE1	ADORA2A
SRC	PIK3CA	SQLE	MAPT
PTK2	EGLN1	SERPINE1	KDM4E
KDR	MAPT	BCL2L1	GPR35
MMP13	KDM4E	BCL2	AVPR2
MMP3	GPR35	SIGMAR1	TOP2A
CA3	AVPR2	DRD2	MAOA
PLK1	TOP2A	PDK1	IGF1R
CA6	MAOA	DHODH	FLT3
CDK1	IGF1R	CDC25B	CYP19A1
PKN1	FLT3	TERT	INSR
CA14	INSR	DNM2	F2
CA9	PIM1	CDK2	PIM1
MET	AURKB	CDK4	AURKB
NEK2	DRD4	SIRT1	DRD4
CXCR1	GLO1	BCL2A1	GLO1
CAMK2B	MYLK	GCGR	MYLK
ALK	MPO	LRRK2	MPO
AKT1	PIK3R1	GRK7	PIK3R1
NEK6	DAPK1	HIPK4	DAPK1
PLA2G1B	PYGL	TAOK2	PYGL
CA5A	SYK	MAK	SYK
BACE1	GSK3B	CDKL5	GSK3B
AXL	PTK2	ICK	PTK2
NUAK1	HSD17B2	VRK2	HSD17B2
AKR1C2	KDR	PIP4K2C	KDR
AKR1C1	MMP13	CDK13	MMP13
AKR1C3	MMP3	CSF1R	MMP3
AKR1C4	CA3	ABL1	CA3
CA13	ALOX15	CCNE1	ALOX15
AKR1A1	PLK1	PIP5K1C	PLK1
APP	CA6	DSTYK	CA6
PARP1	MMP9	PDGFRA	CDK1
MMP12	PIK3CG	EPHA2	MMP9
CD38	MMP2	CCND3	PIK3CG
TOP1	PKN1	MAP2K3	MMP2
ESR1	CA14	CDK7	PKN1
PTGS2	CSNK2A1	CDK9	CA14
CFTR	ALOX12	JAK3	CSNK2A1
PFKFB3	MET	MAPK8	ALOX12
AMY1A	NEK2	DYRK1A	MET
GRK6	CXCR1	PHKG2	NEK2
TERT		CSNK1G1	CXCR1
MAPT			CAMK2B
