# Supplementary material for: Geographical variation in metabolite profiles and bioactivity of Thesium chinense Turcz. revealed by UPLC-Q-TOF-MS-based metabolomics
Source: Front Plant Sci. 2025 Jan 10;15:1471729. doi: 10.3389/fpls.2024.1471729 (PMC11760594; doi:10.3389/fpls.2024.1471729)
Supplement: Supplementary file 5 [file SupplementaryFile6.xls]

## Sheet: Sheet1
Supplementary File 6. All the enriched diseases in GAD_DISEASE database.
Category	Term	Count	%	PValue	Genes	List Total	Pop Hits	Pop Total	Fold Enrichment	Bonferroni	Benjamini	FDR
GAD_DISEASE	Type 2 Diabetes| edema | rosiglitazone	9	52.9412	0.000785051	ACHE, TERT, ALOX5, ADORA1, AKR1B1, NOX4, ITGAV, PTGS2, ABCG2	15	2198	12924	3.52793	0.222223	0.20604	0.202177
GAD_DISEASE	lung cancer	5	29.4118	0.00182609	TERT, ALOX5, CDK1, PTGS2, ABCG2	15	516	12924	8.34884	0.442828	0.20604	0.202177
GAD_DISEASE	Alzheimer's disease	4	23.5294	0.00193163	ACHE, ALOX5, CDK1, PTGS2	15	238	12924	14.4807	0.461366	0.20604	0.202177
GAD_DISEASE	Hearing Loss	3	17.6471	0.00336221	PTGS2, XDH, ABCG2	15	81	12924	31.9111	0.65963	0.268977	0.263934
GAD_DISEASE	esophageal adenocarcinoma	4	23.5294	0.00578604	TERT, ALOX5, PTGS2, ABCG2	15	351	12924	9.8188	0.843846	0.354566	0.347917
GAD_DISEASE	ovarian cancer	4	23.5294	0.0066481	TERT, ITGAV, PTGS2, ABCG2	15	369	12924	9.33984	0.881696	0.354566	0.347917
GAD_DISEASE	Idiopathic Pulmonary Fibrosis	2	11.7647	0.00971016	TERT, PTGS2	15	9	12924	191.467	0.95595	0.38284	0.375661
GAD_DISEASE	diabetes, type 2	4	23.5294	0.0107159	AKR1B1, CD38, NOX4, PTGS2	15	439	12924	7.85057	0.968178	0.38284	0.375661
GAD_DISEASE	Chronic renal failure|Kidney Failure, Chronic	5	29.4118	0.0134592	ALOX5, AKR1B1, PTGS2, XDH, ABCG2	15	903	12924	4.77076	0.986914	0.38284	0.375661
GAD_DISEASE	anxiety disorder	2	11.7647	0.0139976	ACHE, ADORA1	15	13	12924	132.554	0.989011	0.38284	0.375661
GAD_DISEASE	prostate cancer	4	23.5294	0.015982	TERT, ALOX5, PTGS2, ABCG2	15	509	12924	6.77092	0.994233	0.38284	0.375661
GAD_DISEASE	Alzheimer's disease	5	29.4118	0.0160043	ACHE, ALOX5, CDK1, PTGS2, ABCG2	15	950	12924	4.53474	0.994274	0.38284	0.375661
GAD_DISEASE	Alzheimer's Disease	3	17.6471	0.0162261	ACHE, CDK1, PTGS2	15	183	12924	14.1246	0.994673	0.38284	0.375661
GAD_DISEASE	breast cancer	4	23.5294	0.0167492	TERT, CDK1, ITGAV, PTGS2	15	518	12924	6.65328	0.995507	0.38284	0.375661
GAD_DISEASE	lung cancer	4	23.5294	0.0239609	TERT, ALOX5, PTGS2, ABCG2	15	593	12924	5.8118	0.999574	0.511165	0.501581
GAD_DISEASE	nephropathy, diabetic	2	11.7647	0.0351776	ACHE, AKR1B1	15	33	12924	52.2182	0.999989	0.703551	0.69036
GAD_DISEASE	Carcinoma, Squamous Cell|Head and Neck Neoplasms|Squamous cell carcinoma	2	11.7647	0.0414487	TERT, PTGS2	15	39	12924	44.1846	0.999999	0.773878	0.759368
GAD_DISEASE	Atherosclerosis	2	11.7647	0.0435306	ALOX5, PTGS2	15	41	12924	42.0293	0.999999	0.773878	0.759368
GAD_DISEASE	brain cancer	2	11.7647	0.0476819	TERT, PTGS2	15	45	12924	38.2933	1	0.803064	0.788007
GAD_DISEASE	Leukemia, Myeloid, Acute	2	11.7647	0.0507844	TERT, ABCG2	15	48	12924	35.9	1	0.812551	0.797316
GAD_DISEASE	chronic obstructive pulmonary disease	3	17.6471	0.0650724	TERT, ALOX5, PTGS2	15	390	12924	6.62769	1	0.991579	0.972987
GAD_DISEASE	lupus erythematosus	2	11.7647	0.0732509	CD38, PTGS2	15	70	12924	24.6171	1	1	0.984326
GAD_DISEASE	colorectal cancer	3	17.6471	0.0759617	ALOX5, PTGS2, ABCG2	15	426	12924	6.06761	1	1	0.984326
GAD_DISEASE	Acute Coronary Syndrome|	2	11.7647	0.0782875	ALOX5, PTGS2	15	75	12924	22.976	1	1	0.984326
GAD_DISEASE	hypertension	3	17.6471	0.0803504	ALOX5, ADORA1, PTGS2	15	440	12924	5.87455	1	1	0.984326
GAD_DISEASE	Hepatopulmonary Syndrome|Liver Cirrhosis	2	11.7647	0.097196	NOX4, XDH	15	94	12924	18.3319	1	1	0.984326
